# Supplementary material for: Residual CatLet score and its derived indexes in predicting outcomes in patients with chronic coronary syndrome after percutaneous coronary intervention
Source: Front Cardiovasc Med. 2026 Mar 25;13:1780523. doi: 10.3389/fcvm.2026.1780523 (PMC13056629; doi:10.3389/fcvm.2026.1780523)
Supplement: Supplementary file 1 [file Table1.xlsx]

## Sheet: Sheet1
SupplementaryTable 1. Baseline clinical characteristics of study population after PCI according to CRI
Variables	CRI = 100	0≤CRI＜38.2	38.2≤CRI≤61.6	61.6＜CRI＜100	p-value
No.of Cases	44	69	74	75
Age(years)	67.14 (11.28)	67.52 (10.23)	66.03 (11.35)	65.79 (9.88)	0.74
BMI	23.30 (3.52)	23.40 (4.36)	24.14 (2.67)	24.32 (3.30)	0.26
Male	30 (68%)	48 (70%)	52 (70%)	56 (75%)	0.86
Medical history
Diabetes	11 (25%)	27 (39%)	22 (30%)	21 (28%)	0.35
Hypertension	30 (68%)	50 (72%)	51 (69%)	52 (69%)	0.96
CKD	3 (7%)	5 (7%)	7 (9%)	2 (3%)	0.40
Smoking					0.074
Current	11 (25%)	32 (46%)	32 (43%)	33 (44%)
Past	12 (27%)	8 (12%)	7 (9%)	7 (9%)
Never	21 (48%)	29 (42%)	35 (47%)	35 (47%)
Alcohol consumption					0.21
Current	5 (11%)	14 (20%)	15 (20%)	18 (24%)
Never	35 (80%)	53 (77%)	58 (78%)	51 (68%)
Past	4 (9%)	2 (3%)	1 (1%)	6 (8%)
Laboratory results
LVEF	61.0 (8.00)	57.0 (10.0)	57.0 (11.0)	59.0 (9.00)	0.090
Creatinine, umol/L	92.41 (24.03)	109.34 (70.43)	112.73 (82.37)	99.33 (46.68)	0.28
UA,umol/L	373.06 (109.24)	387.88 (102.37)	397.52 (111.57)	368.96 (101.44)	0.36
TG,mmol/L	1.72 (1.11)	1.70 (0.97)	1.68 (0.85)	1.76 (1.09)	0.97
TC,mmol/L	4.35 (0.90)	4.33 (1.13)	4.60 (1.16)	4.59 (1.16)	0.32
HDL-C,mmol/L	1.17 (0.49)	1.08 (0.34)	1.05 (0.24)	1.07 (0.28)	0.24
LDL-C,mmol/L	2.48 (0.79)	2.50 (0.93)	2.78 (1.02)	2.69 (0.82)	0.18
FBG,mmol/L	6.22 (1.96)	6.64 (2.85)	6.49 (2.56)	6.45 (2.39)	0.86
apob/apoa1,mmol/L	0.63 (0.23)	0.64 (0.27)	0.71 (0.27)	0.68 (0.20)	0.20
NLR	3.06 (1.76)	3.76 (2.87)	3.99 (4.79)	3.58 (2.73)	0.53
