# Supplementary material for: Residual CatLet score and its derived indexes in predicting outcomes in patients with chronic coronary syndrome after percutaneous coronary intervention
Source: Front Cardiovasc Med. 2026 Mar 25;13:1780523. doi: 10.3389/fcvm.2026.1780523 (PMC13056629; doi:10.3389/fcvm.2026.1780523)
Supplement: Supplementary file 2 [file Table2.xlsx]

## Sheet: Sheet1
SupplementTable 2. Baseline angiographic characteristics of study population stratified according to the CRI.
Variables	CRI = 100	0≤CRI＜38.2	38.2≤CRI≤61.6	61.6＜CRI＜100	p-value
No.of Cases	44	69	74	75
Diagonal size					0.59
Small	4 (9%)	8 (12%)	6 (8%)	6 (8%)
Inter	14 (32%)	14 (20%)	25 (34%)	18 (24%)
Large	26 (59%)	47 (68%)	43 (58%)	51 (68%)
LAD length					0.80
Short	7 (16%)	14 (20%)	15 (20%)	14 (19%)
Average	18 (41%)	27 (39%)	25 (34%)	22 (29%)
Long	19 (43%)	28 (41%)	34 (46%)	39 (52%)
RCA dominance					0.68
PDA zero	2 (5%)	1 (1%)	2 (3%)	3 (4%)
PDA only	2 (5%)	8 (12%)	2 (3%)	1 (1%)
SmallRCA	11 (25%)	14 (20%)	19 (26%)	20 (27%)
AverageRCA	20 (45%)	35 (51%)	37 (50%)	40 (53%)
LargeRCA	9 (20%)	11 (16%)	13 (18%)	11 (15%)
SuperRCA	0 (0%)	0 (0%)	1 (1%)	0 (0%)
Coronary artery treated
LM	1 (2%)	3 (4%)	2 (3%)	3 (4%)	0.91
LAD	31 (70%)	33 (48%)	49 (66%)	60 (80%)	<0.001
LCX	6 (14%)	20 (29%)	15 (20%)	11 (15%)	0.11
RCA	6 (14%)	19 (28%)	26 (35%)	22 (29%)	0.091
Culprit vessels
LAD	30 (68%)	30 (43%)	43 (58%)	51 (68%)	0.012
LCX	6 (14%)	16 (23%)	7 (9%)	5 (7%)	0.020
RCA	6 (14%)	20 (29%)	22 (30%)	18 (24%)	0.21
Bifurcation	20 (45%)	38 (55%)	42 (57%)	53 (71%)	0.044
Trifuration	1 (2%)	7 (10%)	2 (3%)	6 (8%)	0.17
Tortuosity	11 (25%)	36 (52%)	27 (36%)	28 (37%)	0.030
Chronic total occlusion	1(2%)	12(17%)	8(11%)	8(11%)	0.099
Calcification	2 (5%)	6 (9%)	6 (8%)	7 (9%)	0.82
Dilation	25 (57%)	46 (67%)	48 (65%)	56 (75%)	0.24
Ostial lesion	4 (9%)	9 (13%)	11 (15%)	12 (16%)	0.75
Angulation <70	18 (41%)	29 (42%)	38 (51%)	54 (72%)	<0.001
lesion length >20 mm	28 (64%)	56 (81%)	59 (80%)	65 (87%)	0.026
total stent number	1.18 (0.58)	1.25 (0.65)	1.53 (0.73)	1.60 (0.74)	0.001
Baseline Catlet score	14.68 (8.53)	42.75 (19.88)	40.16 (20.52)	38.36 (19.18)	<0.001
total lesion number	1.14 (0.35)	2.91 (0.66)	2.59 (0.68)	2.47 (0.86)	<0.001
Minimal stent diameter, mm	3.16 (0.45)	2.82 (0.41)	3.00 (0.43)	3.03 (0.39)	<0.001
